# Supplementary material for: Optimized Ultrasound-Assisted Extraction of Lignans from Linum Species with Green Solvents
Source: Molecules. 2022 Apr 23;27(9):2732. doi: 10.3390/molecules27092732 (PMC9104071; doi:10.3390/molecules27092732)
Supplement: Supplementary file 1 [file molecules-27-02732-s001.zip]

Archive with 1 entries (1 files):
- molecules-1692027-supplementary.pdf
